# Supplementary material for: Recovery of Lysosomal Acidification and Autophagy Flux by Attapulgite Nanorods: Therapeutic Potential for Lysosomal Disorders
Source: Biomolecules. 2025 May 16;15(5):728. doi: 10.3390/biom15050728 (PMC12109497; doi:10.3390/biom15050728)
Supplement: Supplementary file 1 [file biomolecules-15-00728-s001.zip]

Archive with 2 entries (2 files):
- biomolecules-3600617-supplementary.pdf
- WB.zip
